# Supplementary material for: Potentially Suitable Geographical Area for Monochamus alternatus under Current and Future Climatic Scenarios Based on Optimized MaxEnt Model
Source: Insects. 2023 Feb 13;14(2):182. doi: 10.3390/insects14020182 (PMC9962367; doi:10.3390/insects14020182)
Supplement: Supplementary file 1 [file insects-14-00182-s001.zip]

Archive with 1 entries (1 files):
- insects-2183928-supplementary.pdf
